# Supplementary material for: LC-ESI-HRMS — lipidomics of phospholipids: Characterization of extraction, chromatography and detection parameters
Source: Anal Bioanal Chem. 2024 Jan 12;416(4):925–44. doi: 10.1007/s00216-023-05080-0 (PMC10800306; doi:10.1007/s00216-023-05080-0)
Supplement: Supplementary file 2 — Supplementary file2 (XLSX 87.1 KB) [file 216_2023_5080_MOESM2_ESM.xlsx]

## Sheet: Table S1
Table S1: Exclusion list for ESI(+) and ESI(-) mode used for the Full MS/ddMS2 TOP N acquisition. Shown are the m/z of common contaminants found in solvents and extraction blanks to exclude from MS2 data acquisition.
ESI(+)		ESI(-)
462.146	Polysiloxanes	665.159	Polysiloxanes
508.189		666.06
536.165		729.178
554.176		803.197
582.207		877.216
610.184		951.235
628.195		1025.25
656.226		1173.29
702.213
730.244
776.232
804.264
663.453
684.203	Alkane polymers
708.511
363.263
419.316	Phtalates
447.347

## Sheet: Table S2
Table S2: Inclusion list in ESI(+) and ESI(-) mode used for the Full MS/ddMS2 TOP N acquisition. Shown are the m/z of ions of PC and PE species bearing biologically relevant PUFA covered by the inclusion list.
Phosphatidylcholines
ESI(+)				ESI(-)
analyte	[M+H]+	analyte	[M+H]+	analyte	[M+COOH]-	analyte	[M+COOH]-
PC 18:0_18:2	786.6007	PC 16:0_18:2	758.569	PC 18:0_18:2	830.5917	PC 16:0_18:2	802.5604
PC 18:0_18:3	784.5851	PC 16:0_18:3	756.5538	PC 18:0_18:3	828.5760	PC 16:0_18:3	800.5447
PC 18:0_20:4	810.6007	PC 16:0_20:4	782.5694	PC 18:0_20:4	854.5917	PC 16:0_20:4	826.5604
PC 18:0_20:5	808.5851	PC 16:0_20:5	780.5538	PC 18:0_20:5	852.5760	PC 16:0_20:5	824.5447
PC 18:0_22:6	834.6007	PC 16:0_22:6	806.5694	PC 18:0_22:6	878.5917	PC 16:0_22:6	850.5604
PC 18:0_22:4	838.6320	PC 16:0_22:4	810.6007	PC 18:0_22:4	882.6230	PC 16:0_22:4	854.5917
Phosphatidylethanolamines
ESI(+)				ESI(-)
analyte	[M+H]+	analyte	[M+H]+	analyte	[M-H]-	analyte	[M-H]-
PE 18:0_18:2	744.5538	PE 16:0_18:2	716.5225	PE 18:0_18:2	742.5329	PE 16:0_18:2	714.5079
PE 18:0_18:3	742.5381	PE 16:0_18:3	714.5068	PE 18:0_18:3	740.5236	PE 16:0_18:3	712.4923
PE 18:0_20:4	768.5538	PE 16:0_20:4	740.5225	PE 18:0_20:4	766.5392	PE 16:0_20:4	738.5079
PE 18:0_20:5	766.5381	PE 16:0_20:5	738.5068	PE 18:0_20:5	764.5236	PE 16:0_20:5	736.4923
PE 18:0_22:6	792.5538	PE 16:0_22:6	764.5225	PE 18:0_22:6	790.5392	PE 16:0_22:6	762.5079
PE 18:0_22:4	796.5851	PE 16:0_22:4	768.5538	PE 18:0_22:4	794.5705	PE 16:0_22:4	766.5392

## Sheet: Table S3
Table S3: Parameters used for data processing by MS-DIAL. Shown are the parameters used for the data processing of untargeted lipidomics data acquired by the optimized Full MS/ddMS2 TOP N method in both ionization modes. The parameters are sorted according to the tabs in the MS-DIAL software, i.e. data collection from the acquired data, peak detection, identification and alignment.
MS-DIAL parameters
Data collection	MS1 tolerance	0.01 Da
	MS2 tolerance	0.015 Da
	retention time begin	1 min
	retention time end	28 min
	MS1 mass range begin	200 Da
	MS1 mass range end	1200 Da
	MS/MS mass range begin	0 Da
	MS/MS mass range end	1200 Da
	Max changed number	2
Peak detection	Minimum Peak height	10000
	Mass slice width	0.02 Da
Identification	MSP file/solvent type	HCOONH4
	Retention time tolerance	100 min
	Accurate mass tolerance (MS1)	0.006 Da
	Accurate mass tolerance (MS2)	0.01 Da
	Identification score cut off	0.75
	Retention time tolerance	0.3 min
	Accurate mass tolerance	0.006 Da
	Identification score cut off	0.85
Alignement parameter setting	Retention time tolerance	0.3 min
	MS1 tolerance	0.004 Da
	Retention time factor	0.5
	MS1 factor	0.5
	Peak count filter	0
	N% detected in at leat one grou	0.5
	Remove features based on blank information	true
	Sample max/blank average	5
	Keep 'reference matched'	true
	Keep 'suggested' (w/o MS2)	false
	Keep removable features	true
	Gap filling by compulsion	true

## Sheet: Table S4
Table S4: Parameters and method performance of the targeted LC-ESI(-)-MS/MS method. Shown are the mass transitions in scheduled MRM mode, electronic MS parameters (DP, EP, CE, CXP), the assigned IS, retention time (tR), the FWHM, the LOD, the calibration range (LLOQ, ULOQ), the correlation coefficient (r) and the slope of the linear calibration.
Analyte	mass			MS parameters					IS		tRc				FWHMc				LODd		calibration range		rg	slope
	transition																				LLOQe	ULOQf
	Q1	Q3		DP	EP	CE	CXP				[min]				[sec]				[nM]		[nM]	[nM]
PC 18:2(9Z,12Z)/18:2(9Z,12Z)a	826.6	279.3		-11	-3	-46	-22		PC 15:0/18:1[D7]		11.1094	±	0.0730878		14.3652	±	0.298589		0.24		0.49	1004.1	0.99867	0.00548
PC 18:0/20:5(5Z,8Z,11Z,14Z,17Z)a	852.7	301.1		-10	-2	-46	-17		PC 15:0/18:1[D7]		15.1973	±	0.0938748		15.9653	±	0.253698		0.77		1.5	1060	0.99821	0.00117
PC 18:0/20:5(5Z,8Z,11Z,14Z,17Z)b	852.7	283.4		-10	-2	-53	-17		PC 15:0/18:1[D7]		15.1917	±	0.0949258		15.1449	±	0.560243
PC 18:0/22:6(4Z,7Z,10Z,13Z,16Z,19Z)a	878.7	327.3		-30	-7	-45	-11		PC 15:0/18:1[D7]		17.0121	±	0.0942284		16.0427	±	0.351882		1.8		3.6	919.6	0.99859	0.000403676
PC 18:0/22:6(4Z,7Z,10Z,13Z,16Z,19Z)b	878.7	283.3		-30	-7	-53	-11		PC 15:0/18:1[D7]		17.0085	±	0.0970195		17.2083	±	0.622146
PE 18:0/20:4(5Z,8Z,11Z,14Z)a	766.6	303.2		-50	-2	-40	-15		PE 15:0/18:1[D7]		19.5348	±	0.0988269		14.8884	±	0.189334		0.22		0.45	924.5	0.99836	0.03547
PE 18:0/20:4(5Z,8Z,11Z,14Z)b	766.6	283.4		-50	-2	-49	-15		PE 15:0/18:1[D7]		19.527	±	0.0975702		15.5776	±	0.543101
PE 18:0/22:4(7Z,10Z,13Z,16Z)a	794.6	331.3		-35	-2	-43	-16		PE 15:0/18:1[D7]		22.2445	±	0.0340313		6.97403	±	0.200199		0.23		0.46	955.6	0.9982	0.06562
PE 18:0/22:4(7Z,10Z,13Z,16Z)b	794.6	283.3		-35	-2	-53	-16		PE 15:0/18:1[D7]		22.2324	±	0.0346317		7.92684	±	0.132668
PC 15:0/18:1[D7]a	797.5	288.4		-40	-2	-51	-16		IS		15.5893	±	0.0932549		16.9918	±	0.261419
PC 15:0/18:1[D7] (2)b	797.5	241.4		-40	-2	-55	-16		IS		15.5837	±	0.0954084		16.9529	±	0.527817
PE 15:0/18:1[D7]a	709.5	288.4		-40	-2	-45	-16		IS		16.7939	±	0.0974584		14.9085	±	0.199961
PE 15:0/18:1[D7] (2)b	709.5	241.3		-40	-2	-40	-16		IS		16.7831	±	0.0968308		15.3092	±	0.242821
a mass transition used for quantification.
b mass transition used for qualification.
c tR and FWHM were determined as mean from standards with the concentration 100 nM (n=3).
d LOD was set to the lowest concentration yielding a signal-to-noise ratio ≥ 3.
e LLOQ was set to the lowest calibration standard injected yielding a signal-to-noise ratio ≥ 5 and an accuracy in the calibration curve within ±20%.
f ULOQ concentration does not represent the end of the dynamic range, but is the highest calibration standard injected.
g Calibration was performed as linear weighted least square regression using 1/x2 weighting.

## Sheet: Table S5
Table S5: Semi-quantified phospholipids determined by untargeted LC-HRMS. Plasma lipid extracts at baseline and following 12 months of n3-PUFA supplementation were analyzed by LC-HRMS. Significantly changing lipid species detected in both ionization modes were semi-quantified in ESI(-) and ESI(+) based on peak heights using one IS per lipid class. Shown are the retention times (tR), the measured …
		LC-ESI(-)-HRMS									LC-ESI(+)-HRMS
species level	molecular species level	tR [min]	measured m/z	adduct type	baseline			12 months			tR [min]	measured m/z	adduct type	baseline			12 months
LYSOPHOSPHATIDYLCHOLINE
LPC 20:3	LPC 20:3_0:0	2.686	590.345	[M+COOH]-	2.06698	±	0.594386	1.28932	±	0.408855	2.688	546.355	[M+H]+	2.22223	±	0.732373	1.4674	±	0.614078
LPC 20:5	LPC 20:5_0:0	2.01	586.315	[M+COOH]-	0.371138	±	0.148542	1.36097	±	0.930577	2.012	542.325	[M+H]+	0.252905	±	0.107066	1.03725	±	0.742076
LPC 22:4	LPC 22:4_0:0	2.837	616.363	[M+COOH]-	0.0781771	±	0.0283013	0.0342768	±	0.0165719	2.836	572.371	[M+H]+	0.0582364	±	0.0198493	0.0252129	±	0.012383
LPC 22:6	LPC 22:6_0:0	2.374	612.328	[M+COOH]-	1.10213	±	0.304006	2.00545	±	0.647957	2.377	568.34	[M+H]+	0.797848	±	0.278263	1.53845	±	0.678976
LYSOPHOSPHATIDYLETHANOLAMINE
LPE 16:1	LPE 16:1_0:0	2.475	450.263	[M-H]-	0.083238	±	0.0608534	0.0474182	±	0.0309021	2.482	452.276	[M+H]+	0.0853313	±	0.0616917	0.0464524	±	0.028
LPE 18:2	LPE 18:2_0:0	2.608	476.277	[M-H]-	2.26555	±	0.707305	1.57485	±	0.523196	2.606	478.292	[M+H]+	2.43408	±	0.756918	1.71651	±	0.604403
LPE 20:3	LPE 20:3_0:0	2.752	502.293	[M-H]-	0.199278	±	0.104544	0.102901	±	0.0502312	2.753	504.308	[M+H]+	0.212742	±	0.107092	0.107342	±	0.0505279
LPE 20:4	LPE 20:4_0:0	2.544	500.278	[M-H]-	1.55017	±	0.462824	1.03177	±	0.26819	2.544	502.292	[M+H]+	1.81168	±	0.547693	1.22705	±	0.333924
LPE 20:5	LPE 20:5_0:0	2.111	498.262	[M-H]-	0.0734918	±	0.0273008	0.200414	±	0.0883406	2.11	500.276	[M+H]+	0.0625875	±	0.0225014	0.175833	±	0.0790868
LPE 22:6	LPE 22:6_0:0	2.45	524.278	[M-H]-	1.16588	±	0.293625	1.72042	±	0.389837	2.45	526.293	[M+H]+	1.2037	±	0.280738	1.7609	±	0.365023
PHOSPHATIDYLINOSITOL
PI 38:3	PI 18:0_20:3	16.573	887.565	[M-H]-	0.492368	±	0.355844	0.289043	±	0.143056	16.523	906.608	[M+NH4]+	1.05719	±	0.81305	0.574513	±	0.345361
PI 38:5	PI 18:0_20:5	10.363	883.532	[M-H]-	0.135593	±	0.0607487	0.416344	±	0.1795	10.333	902.575	[M+NH4]+	0.222623	±	0.109005	0.828648	±	0.418227
PI 38:6	PI 16:0_22:6	8.396	881.519	[M-H]-	0.440053	±	0.152755	0.8548	±	0.33247	8.376	900.564	[M+NH4]+	0.59863	±	0.271771	1.06277	±	0.424764
PI 40:6	PI 18:0_22:6	11.901	909.55	[M-H]-	0.651704	±	0.18152	1.34212	±	0.44011	11.869	928.593	[M+NH4]+	6.67263	±	1.98455	11.3658	±	3.67947
PHOSPHATIDYLCHOLINE
PC 31:1	PC 15:0_16:1	10.663	762.529	[M+COOH]-	0.342643	±	0.156503	0.237579	±	0.111812	10.671	718.537	[M+H]+	0.26739	±	0.135154	0.180994	±	0.073641
PC 32:2	PC 16:1_16:1	9.257	774.528	[M+COOH]-	0.594676	±	0.381222	0.360167	±	0.213625	9.263	730.54	[M+H]+	0.373035	±	0.27308	0.220268	±	0.127708
PC 34:2	PC 16:1_18:1	13.149	802.56	[M+COOH]-	6.70607	±	2.81236	4.42929	±	1.46708	13.165	758.569	[M+H]+	7.52144	±	3.75908	4.90077	±	1.76944
PC 34:3	PC 16:1_18:2	9.91	800.543	[M+COOH]-	10.4218	±	3.27798	6.49473	±	1.72584	9.92	756.554	[M+H]+	6.93986	±	2.58848	4.32029	±	1.4874
	PC 16:0_18:3	11.325	800.543	[M+COOH]-	7.10765	±	4.52906	4.02496	±	2.33057	11.364	756.554	[M+H]+	5.59471	±	4.17843	3.00303	±	1.68854
PC 34:5	PC 14:0_20:5	7.243	796.515	[M+COOH]-	0.496302	±	0.222927	1.33943	±	0.590347	7.248	752.521	[M+H]+	0.214891	±	0.0976639	0.65382	±	0.41538
PC 35:3	PC 15:0_20:3	12.564	814.563	[M+COOH]-	1.09182	±	0.442	0.58851	±	0.232312	12.565	770.57	[M+H]+	0.884766	±	0.355259	0.490263	±	0.17432
PC 35:5	PC 15:0_20:5	8.539	810.527	[M+COOH]-	0.370328	±	0.154809	1.05836	±	0.408295	8.549	766.538	[M+H]+	0.192391	±	0.083894	0.608229	±	0.273492
PC 36:3	PC 16:0_20:3	14.933	828.576	[M+COOH]-	93.6131	±	32.2975	57.2795	±	20.5367	14.948	784.585	[M+H]+	96.317	±	33.8202	58.2843	±	21.3131
PC 36:4	PC 18:2_18:2	10.611	826.557	[M+COOH]-	36.5765	±	11.7376	24.8944	±	7.83144	10.62	782.571	[M+H]+	28.158	±	10.054	19.4334	±	6.99543
PC 36:5	PC 16:1_20:4	9.325	824.546	[M+COOH]-	2.9881	±	1.44984	1.75472	±	0.573814	9.333	780.554	[M+H]+	1.71234	±	0.93531	1.04744	±	0.493201
	PC 16:0_20:5	10.156	824.545	[M+COOH]-	51.1816	±	20.8923	134	±	39.4397	10.165	780.553	[M+H]+	37.5653	±	18.1734	118.71	±	42.3262
PC 36:6	PC 16:1_20:5	7.47	822.527	[M+COOH]-	0.483366	±	0.256363	1.07464	±	0.524718	7.476	778.538	[M+H]+	0.221205	±	0.120902	0.57324	±	0.408032
	PC 16:1_20:5	7.818	822.527	[M+COOH]-	0.136154	±	0.0659989	0.367887	±	0.162167	7.841	778.538	[M+H]+	0.0676119	±	0.0310568	0.200244	±	0.0992249
PC 37:3	PC 17:0_20:3	16.585	842.594	[M+COOH]-	1.12972	±	0.357947	0.611593	±	0.26445	16.584	798.603	[M+H]+	0.842811	±	0.295131	0.474955	±	0.189623
	PC 17:0_20:3	17.304	842.593	[M+COOH]-	1.29795	±	0.583366	0.7713	±	0.267958	17.321	798.603	[M+H]+	1.20238	±	0.567708	0.750925	±	0.240781
PC 37:5	PC 37:5	11.459	838.562	[M+COOH]-	0.333454	±	0.167441	0.923451	±	0.411936	11.508	794.571	[M+H]+	0.611524	±	0.289816	1.6308	±	0.803947
	PC 17:0_20:5	12.179	838.563	[M+COOH]-	0.513702	±	0.206288	1.65889	±	0.509844	12.207	794.571	[M+H]+	0.341447	±	0.143346	1.16029	±	0.435608
PC 38:3	PC 18:0_20:3	20.2	856.607	[M+COOH]-	3.94093	±	1.4052	2.271	±	0.84908	20.219	812.615	[M+H]+	2.74663	±	1.15991	1.62239	±	0.674523
	PC 18:0_20:3	21.151	856.607	[M+COOH]-	3.10092	±	2.25302	1.35755	±	0.66719	21.161	812.615	[M+H]+	2.4022	±	1.92571	0.975503	±	0.51278
PC 38:4	PC 18:1_20:3	15.29	854.59	[M+COOH]-	9.13633	±	4.274	4.29669	±	1.62143	15.293	810.604	[M+H]+	6.75867	±	3.2534	3.14005	±	1.05602
	PC 16:0_22:4	16.364	854.591	[M+COOH]-	7.62744	±	3.82803	4.30098	±	2.71646	16.39	810.597	[M+H]+	6.70077	±	3.67184	4.05001	±	2.28165
PC 38:5	PC 18:0_20:5	14.559	852.577	[M+COOH]-	20.1551	±	8.06153	55.0112	±	16.1849	14.575	808.582	[M+H]+	15.0962	±	6.48558	47.4562	±	16.0772
PC 38:6	PC 18:2_20:4	9.971	850.562	[M+COOH]-	10.6272	±	2.5477	6.80027	±	1.41072	9.983	806.567	[M+H]+	7.02095	±	1.97432	4.47415	±	1.22615
	PC 18:1_20:5	10.414	850.561	[M+COOH]-	4.40821	±	1.82494	10.5301	±	4.71932	10.424	806.567	[M+H]+	2.84685	±	1.26915	7.60243	±	4.3498
PC 38:7	PC 18:2_20:5	7.951	848.546	[M+COOH]-	1.59057	±	0.636243	4.18318	±	2.25523	7.956	804.553	[M+H]+	0.761101	±	0.294609	2.35166	±	1.56181
PC 39:5	PC 39:5	16.975	866.593	[M+COOH]-	0.0651955	±	0.022753	0.183021	±	0.0618431	17.014	822.597	[M+H]+	0.05007	±	0.0190163	0.130327	±	0.0577075
PC 39:6	PC 17:0_22:6	13.995	864.575	[M+COOH]-	0.973626	±	0.345449	1.71355	±	0.526552	14.003	820.583	[M+H]+	0.879724	±	0.300636	1.52231	±	0.45407
PC 40:3	PC 20:0_20:3	22.671	884.64	[M+COOH]-	0.794251	±	0.248334	0.495428	±	0.150431	22.644	840.647	[M+H]+	0.480904	±	0.161406	0.297385	±	0.096264
PC 40:4	PC 18:0_22:4	20.956	882.623	[M+COOH]-	3.22527	±	1.43783	1.57542	±	0.578379	20.978	838.635	[M+H]+	2.43255	±	1.40186	1.14792	±	0.410525
PC 40:6	PC 18:0_22:6	16.378	878.59	[M+COOH]-	33.9729	±	10.8002	53.3047	±	14.5192	16.391	834.602	[M+H]+	31.9724	±	12.0689	53.6452	±	14.2428
PC 40:7	PC 18:1_22:6	12.547	876.573	[M+COOH]-	1.30272	±	0.86698	1.89212	±	1.16276	12.551	832.586	[M+H]+	1.0709	±	0.685411	1.6202	±	0.901377
PC 40:9	PC 20:4_20:5	7.379	872.545	[M+COOH]-	0.171875	±	0.0915683	0.400673	±	0.239517	7.389	828.551	[M+H]+	0.0746725	±	0.0396457	0.205688	±	0.160923
PC 42:11	PC 20:5_22:6	6.752	896.546	[M+COOH]-	0.0472298	±	0.0326666	0.311844	±	0.188769	6.757	852.554	[M+H]+	0.0252908	±	0.0129754	0.163643	±	0.121554
PHOSPHATIDYLETHANOLAMINE
PE 36:3	PE 18:1_18:2	15.34	740.526	[M-H]-	1.08909	±	0.699206	0.666037	±	0.424683	15.354	742.538	[M+H]+	1.07714	±	0.728554	0.587405	±	0.327491
	PE 16:0_20:3	16.138	740.522	[M-H]-	0.371423	±	0.283062	0.189016	±	0.128436	16.238	742.537	[M+H]+	0.369071	±	0.271857	0.180893	±	0.140215
PE 36:4	PE 18:2_18:2	11.67	738.507	[M-H]-	0.0775887	±	0.0743498	0.0337319	±	0.0344205	11.651	740.528	[M+H]+	0.191903	±	0.135158	0.0541978	±	0.0453706
	PE 16:0_20:4	14.195	738.508	[M-H]-	3.1349	±	1.46317	2.02688	±	0.807745	14.188	740.521	[M+H]+	4.37318	±	2.01698	2.41857	±	0.972669
PE 36:5	PE 16:0_20:5	11.129	736.492	[M-H]-	0.360529	±	0.238817	0.904166	±	0.534536	11.141	738.507	[M+H]+	0.250221	±	0.147141	0.626418	±	0.361513
PE 38:3	PE 18:0_20:3	20.866	768.556	[M-H]-	0.864747	±	0.754975	0.433869	±	0.36454	20.896	770.57	[M+H]+	0.666829	±	0.62956	0.296663	±	0.235323
PE 38:4	PE 18:0_20:4	18.956	766.542	[M-H]-	7.37009	±	2.6743	4.75625	±	1.47241	18.972	768.554	[M+H]+	6.93791	±	2.54543	4.07766	±	1.13377
PE 38:5	PE 18:0_20:5	15.801	764.524	[M-H]-	0.675464	±	0.362056	1.6874	±	0.915172	15.818	766.538	[M+H]+	0.639171	±	0.35297	1.59362	±	0.834323
PE 38:6	PE 18:1_20:5	11.401	762.507	[M-H]-	0.087308	±	0.0597522	0.184019	±	0.113179	11.478	764.52	[M+H]+	0.133678	±	0.0331921	0.293592	±	0.264333
PE 40:4	PE 18:0_22:4	22.031	794.569	[M-H]-	0.17737	±	0.139494	0.0495162	±	0.0375801	22.052	796.582	[M+H]+	0.185589	±	0.169737	0.0304279	±	0.0427196
PE 40:5	PE 18:0_22:5	20.73	792.553	[M-H]-	0.159817	±	0.106278	0.099056	±	0.0610753	20.745	794.571	[M+H]+	0.116408	±	0.075394	0.067988	±	0.0400929
ETHER PHOSPHATIDYLCHOLINE/PLASMALOGEN PHOSPHATIDYLCHOLINE
PC O-36:2	PC O-18:0_18:2	21.341	816.614	[M+COOH]-	1.46595	±	0.385889	1.02714	±	0.356837	21.356	772.624	[M+H]+	1.18985	±	0.348934	0.827054	±	0.248645
PC O-36:3	PC O-16:0_20:3	17.81	814.595	[M+COOH]-	1.6219	±	0.524193	0.918539	±	0.228474	17.818	770.605	[M+H]+	1.82611	±	0.519782	1.07856	±	0.229634
PC O-38:4/PC P-38:3	PC O-18:1_20:3/PC P-18:0_20:3a	18.01	840.614	[M+COOH]-	1.18273	±	0.454521	0.655643	±	0.193203	18.015	796.62	[M+H]+	1.12817	±	0.477209	0.64713	±	0.156917
	PC O-16:0_22:4	19.135	840.614	[M+COOH]-	1.11386	±	0.306009	0.577205	±	0.153061	19.147	796.619	[M+H]+	0.947846	±	0.358674	0.502428	±	0.15673
	PC O-18:0_20:4	20.537	840.614	[M+COOH]-	5.84317	±	1.46065	3.73037	±	1.23079	20.554	796.62	[M+H]+	4.79659	±	1.5597	3.11849	±	1.11333
	PC O-18:1_20:3/PC P-18:0_20:3a	21.644	840.614	[M+COOH]-	0.337638	±	0.147466	0.229432	±	0.0892828	21.682	796.619	[M+H]+	0.280311	±	0.132713	0.193735	±	0.0667376
PC O-38:5/PC P-38:4	PC O-18:0_20:5	17.36	838.595	[M+COOH]-	0.572442	±	0.20226	1.2427	±	0.515398	17.379	794.608	[M+H]+	0.612266	±	0.226901	1.39335	±	0.556842
	PC O-16:1_22:4/PC P-16:0_22:4a	18.304	838.597	[M+COOH]-	0.78655	±	0.259096	0.483625	±	0.151612	18.327	794.607	[M+H]+	0.691719	±	0.262507	0.432325	±	0.153564
PC O-38:6	PC O-16:0_22:6	14.373	836.58	[M+COOH]-	2.71836	±	0.84032	3.8699	±	1.11753	14.385	792.593	[M+H]+	2.1711	±	0.763972	3.21491	±	0.953879
	PC O-18:1_20:5/PC P-18:0_20:5a	16.596	836.581	[M+COOH]-	0.351648	±	0.151061	0.866658	±	0.444191	16.594	792.592	[M+H]+	0.2996	±	0.147142	0.746748	±	0.394342
PC O-38:7/PC P-38:6	PC O-18:2_20:5/PC P-18:1_20:5a	12.092	834.564	[M+COOH]-	0.165463	±	0.0803062	0.486654	±	0.221135	12.09	790.578	[M+H]+	0.120319	±	0.0670811	0.357955	±	0.166246
	PC O-16:1_22:6/PC P-16:0_22:6a	13.534	834.563	[M+COOH]-	2.18632	±	0.885753	3.67102	±	1.18372	13.538	790.576	[M+H]+	1.76042	±	0.740783	3.0347	±	1.03949
PC O-40:4	PC O-18:0_22:4	22.536	868.645	[M+COOH]-	0.81261	±	0.197893	0.360128	±	0.133493	22.553	824.653	[M+H]+	0.609243	±	0.196248	0.304208	±	0.0932032
PC O-40:5/PC P-40:4	PC O-18:1_22:4/PC P-18:0_22:4a	19.29	866.627	[M+COOH]-	0.45769	±	0.112158	0.317013	±	0.0845509	19.302	822.636	[M+H]+	0.377041	±	0.132257	0.243881	±	0.0621436
	PC O-18:1_22:4/PC P-18:0_22:4a	22.331	866.627	[M+COOH]-	0.24527	±	0.093395	0.154298	±	0.0516313	22.331	822.636	[M+H]+	0.198609	±	0.0949921	0.123974	±	0.0470676
	PC O-20:0_20:5	22.005	866.625	[M+COOH]-	0.248559	±	0.0712436	0.410644	±	0.158185	22.008	822.638	[M+H]+	0.227156	±	0.0764652	0.396385	±	0.129553
PC O-40:7	PC O-18:1_22:6	18.284	862.599	[M+COOH]-	0.642419	±	0.338148	1.05581	±	0.521524	18.32	818.605	[M+H]+	0.567564	±	0.298705	0.911432	±	0.406882
PC O-40:8/PC P-40:7	PC O-18:2_22:6/PC P-18:1_22:6a	13.891	860.583	[M+COOH]-	0.255086	±	0.112139	0.443976	±	0.173609	13.895	816.591	[M+H]+	0.260542	±	0.102292	0.4785	±	0.161321
PC O-42:4/PC P-42:3	PC O-22:1_20:3/PC P-22:0_20:3a	22.945	896.677	[M+COOH]-	0.980118	±	0.332682	0.635881	±	0.188386	22.94	852.683	[M+H]+	0.709369	±	0.283263	0.478318	±	0.14476
PC O-42:5/PC P-42:4	PC O-22:2_20:3/PC P-22:1_20:3a	22.339	894.661	[M+COOH]-	0.203464	±	0.0893965	0.117134	±	0.0454854	22.335	850.667	[M+H]+	0.164051	±	0.0720887	0.0974889	±	0.0321725
PC O-42:6/PC P-42:5	PC O-22:2_20:4/PC P 22:1_20:4a	21.01	892.646	[M+COOH]-	0.383161	±	0.104807	0.254767	±	0.0799012	21.039	848.653	[M+H]+	0.358708	±	0.128941	0.232343	±	0.0807881
	PC O-22:1_20:5/PC 22:0_20:5	21.789	892.647	[M+COOH]-	0.128696	±	0.0486816	0.364068	±	0.118807	21.813	848.652	[M+H]+	0.143818	±	0.0543411	0.385686	±	0.109261
PC O-44:7/PC P-44:6	PC O-22:1_22:6/PC P-22:0_22:6a	22.159	918.66	[M+COOH]-	0.137849	±	0.13312	0.338049	±	0.104137	22.15	874.665	[M+H]+	0.113439	±	0.0478557	0.346479	±	0.0980141
PC O-46:7/PC P-46:6	PC O-24:1_22:6/PC P-24:0_22:6a	23.061	946.691	[M+COOH]-	1.26583	±	0.422148	1.97134	±	0.53478	23.068	902.699	[M+H]+	1.21199	±	0.385557	1.86796	±	0.520702
ETHER PHOSPHATIDYLETHANOLAMINE/PLASMALOGEN PHOSPHATIDYLETHANOLAMINE
PE O-36:2	PE O-18:0_18:2	22.273	728.562	[M-H]-	0.216985	±	0.0682448	0.148288	±	0.0626341	22.389	754.576	[M+H]+	1.13529	±	0.470714	0.629735	±	0.250008
PE O-36:4/PE P-36:3	PE O-18:2_18:2/PE P-18:1_18:2a	18.374	724.53	[M-H]-	0.299688	±	0.0966545	0.201852	±	0.0965472	18.424	726.544	[M+H]+	0.628847	±	0.254795	0.354803	±	0.17359
PE O-36:5	PE O-16:0_20:5	13.975	722.514	[M-H]-	0.102753	±	0.0552976	0.248156	±	0.138075	13.988	724.526	[M+H]+	0.161401	±	0.114295	0.398113	±	0.197172
PE O-37:6/PE P-37:5	PE O-17:1_20:5/PE P-17:0_20:5a	14.743	734.511	[M-H]-	0.021681	±	0.0227818	0.0884705	±	0.0823401	14.711	736.53	[M+H]+	0.0275498	±	0.0294652	0.107998	±	0.11465
	PE O-17:1_20:5/PE P-17:0_20:5a	15.559	734.516	[M-H]-	0.0541452	±	0.034449	0.180326	±	0.103669	15.57	736.529	[M+H]+	0.0423111	±	0.0260375	0.132628	±	0.0744325
PE O-38:4/PE P-38:3	PE O-18:1_20:3/PE P-18:0_20:3a	22.383	752.561	[M-H]-	1.47886	±	0.620162	0.840877	±	0.37563	22.65	804.591	[M+H]+	0.597031	±	0.21969	0.857425	±	0.314341
PE O-38:5/PE P-38:4	PE O-16:1_22:4/PE P-16:0_22:4a	19.734	750.543	[M-H]-	0.31114	±	0.0941373	0.17189	±	0.0445814	19.729	752.56	[M+H]+	0.474436	±	0.152086	0.217634	±	0.0672074
PE O-38:6/PE P-38:5	PE O-18:1_20:5/PE P-18:0_20:5a	17.986	748.527	[M-H]-	1.29539	±	0.717529	3.87917	±	1.83333	17.972	750.542	[M+H]+	1.63569	±	0.952912	4.73965	±	2.26509
PE O-38:7/PE P-38:6	PE O-18:2_20:5/PE P-18:1_20:5a	13.484	746.513	[M-H]-	0.41544	±	0.194874	1.26214	±	0.446269	13.515	748.527	[M+H]+	0.421757	±	0.186947	1.24628	±	0.444122
PE O-39:7/PE P-39:6	PE O-17:1_22:6/PE P-17:0_22:6a	16.517	760.526	[M-H]-	0.0976288	±	0.0503641	0.145198	±	0.0717725	16.472	762.546	[M+H]+	0.123537	±	0.0748467	0.194591	±	0.0910451
PE O-40:6/PE P-40:5	PE O-20:1_20:5/PE P-20:0_20:5a	22.266	776.562	[M-H]-	0.461709	±	0.227876	0.837562	±	0.346412	22.263	778.573	[M+H]+	0.399756	±	0.199745	0.755424	±	0.341027
PE O-40:7/ PE P-40:6	PE O-20:2_20:5/PE P-20:1_20:5a	17.94	774.545	[M-H]-	0.0498999	±	0.0410166	0.171654	±	0.252708	17.878	776.56	[M+H]+	0.0619106	±	0.0627469	0.246791	±	0.381378
PE O-40:8/PE P-40:7	PE O-18:2_22:6/PE P-18:1_22:6a	15.287	772.53	[M-H]-	1.32777	±	0.412313	2.10248	±	0.572333	15.287	774.543	[M+H]+	1.38361	±	0.416321	1.97657	±	0.457365
PE O-42:7/PE P-42:6	PE O-20:1_22:6/PE P-20:0_22:6a	22.648	802.576	[M-H]-	0.696188	±	0.228576	1.12512	±	0.406272	22.278	730.573	[M+H]+	0.202447	±	0.0690863	0.129969	±	0.0539349
PE O-42:8/PE P-42:7	PE O-20:2_22:6/PE P-20:1_22:6a	19.685	800.561	[M-H]-	0.0836068	±	0.0364236	0.151078	±	0.097461	19.686	802.573	[M+H]+	0.117166	±	0.0507632	0.197833	±	0.129231

## Sheet: Table S6
Table S6: Comparison of lipid concentrations determined by means of untargeted LC-HRMS and targeted LC-MS/MS. Plasma lipid extracts at baseline and following 12 months of n3-PUFA supplementation were analyzed by LC-HRMS in both ionization modes and lipids were semi-quantified based on peak heights using one IS per lipid class. For quantification, the lipid extracts were analyzed by targeted LC-ES…
concentration in the plasma of individual subjects [µM]
		baseline																				12 months
	Subject	1	2	3	4	5	6	7	8	9	10	11	12	13	14	15	16	17	18	19	20	1	2	3	4	5	6	7	8	9	10	11	12	13	14	15	16	17	18	19	20
LC-ESI(-)-HRMS
LPC	LPC 20:5_0:0	0.223343	0.687755	0.597302	0.414868	0.140976	0.31387	0.354405	0.403703	0.242738	0.279066	0.316338	0.597658	0.538219	0.470257	0.40895	0.193072	0.413086	0.211409	0.284996	0.330752	0.692767	3.90446	1.72905	1.20115	0.529146	1.10241	0.857392	1.10209	0.746929	3.83743	1.13982	0.938911	0.968706	1.34707	1.96155	0.762369	1.3841	0.880742	1.44275	0.690614
PI	PI 18:0_20:5	0.15304	0.20597	0.126283	0.124688	0.0669858	0.154815	0.0917134	0.139314	0.0640288	0.0718804	0.238602	0.131521	0.252096	0.148648	0.22089	0.0507657	0.0688369	0.0791318	0.179326	0.143318	0.327795	0.410216	0.337807	0.345827	0.41579	0.485891	0.169961	0.519305	0.613738	0.573869	0.173558	0.299454	0.440919	0.462141	0.856648	0.23885	0.182831	0.363634	0.723411	0.385225
PC	PC 15:0_20:5	0.360716	0.450026	0.377202	0.834163	0.16612	0.330702	0.276614	0.542219	0.148325	0.362173	0.356614	0.474496	0.569054	0.363885	0.317191	0.324098	0.231738	0.333548	0.20732	0.380365	0.718237	1.35813	0.715723	1.74784	1.34263	0.845517	0.562028	1.20179	0.619451	1.72287	0.378422	0.976555	1.32915	0.777201	1.22644	1.72044	0.972381	0.948225	1.33967	0.664417
	PC 16:0_20:5	49.3404	75.9845	68.1332	70.115	25.8596	31.3167	35.596	72.304	20.9279	46.704	54.2798	56.8484	100.358	69.0109	65.7456	33.4203	27.6739	36.6415	33.9796	49.3921	116.073	181.46	149.888	145.157	152.796	85.2289	70.9875	147.264	128.848	168.51	67.9872	119.642	169.555	170.794	225.153	132.025	97.9366	102.625	140.309	107.764
	PC 17:0_20:5	0.521849	0.627017	0.663643	1.03955	0.239128	0.434825	0.42974	0.75189	0.231536	0.500835	0.575756	0.670378	0.787133	0.542447	0.52443	0.332322	0.267333	0.31874	0.326207	0.489286	1.2896	2.56345	1.77015	2.58207	1.75042	1.3468	0.977103	1.81325	1.30211	2.29575	0.898065	1.46743	1.7771	1.31382	2.19457	2.04509	1.13049	1.51086	2.07104	1.07866
	PC 18:0/20:5(5Z,8Z,11Z,14Z,17Z)	21.1041	30.736	26.4005	30.8336	11.2519	11.7208	14.5103	30.5074	7.65329	16.7256	25.6827	24.688	31.978	25.4368	23.5201	12.6139	10.1219	11.9364	13.0709	22.6091	51.2198	71.4716	68.563	63.61	49.2424	35.3713	31.3192	77.194	63.6078	74.0181	31.564	48.9851	57.3225	66.9994	85.4421	46.4101	32.3264	38.5489	54.3015	52.7069
	PC 18:1_20:5	3.49337	8.39287	5.92208	5.44661	2.55458	2.50748	3.4561	5.07071	1.90103	4.09442	4.48583	4.9748	7.54088	6.91634	5.80566	2.96786	2.33595	3.18522	2.95867	4.15379	8.44324	15.2755	9.40028	11.0125	10.096	6.0961	4.74651	10.6014	8.06981	16.2791	6.4255	7.7545	14.4961	13.1433	25.5061	9.52216	5.96636	8.08091	10.8925	8.79428
	PC 18:0/22:6(4Z,7Z,10Z,13Z,16Z,19Z)	43.4476	38.2564	39.6771	58.8556	32.6383	28.5382	23.4879	53.8036	20.5383	35.8209	44.0479	26.096	31.7919	35.0944	28.3491	32.4385	17.6466	17.9562	33.6401	37.333	56.3831	49.6982	58.9861	77.9861	58.1297	42.5753	39.3508	80.4136	80.3852	45.3704	36.6874	58.3805	47.9585	54.6088	53.6907	44.3496	34.2214	29.1274	53.7312	64.0596
Ether PE	PE O-18:1_20:5	0.646811	1.8465	1.90745	2.0354	0.461886	1.20112	0.868252	1.46765	0.558065	0.77727	0.320413	2.43058	2.24357	2.19363	0.89748	2.54894	0.851711	0.757028	0.906209	0.987728	3.16481	2.79668	7.04834	7.4608	2.24256	2.6835	2.68148	5.60172	1.52405	7.18662	2.21371	3.56331	3.42347	4.59202	5.83293	3.95804	1.81595	3.38052	4.06909	2.34389
LPC	LPC 22:4_0:0	0.0642599	0.125459	0.0687655	0.0514279	0.0529426	0.0727795	0.0853129	0.0598113	0.0802844	0.0752446	0.125959	0.0740831	0.0818554	0.128676	0.0646438	0.0270857	0.118091	0.0407123	0.0726789	0.0934687	0.0195426	0.0596688	0.0410019	0.0440317	0.0078355	0.0241008	0.0244798	0.0421275	0.0335141	0.039253	0.0533509	0.0314429	0.0229282	0.0395541	0.0422547	0.00725613	0.0691209	0.0087803	0.0344119	0.0408796
PC	PC 18:0_20:3	3.32838	10.0284	4.44818	2.29903	1.67401	1.51034	1.73034	3.34967	0.911365	2.29121	7.34578	2.52944	2.79925	5.1349	3.77778	1.09832	1.31054	1.54586	1.96132	2.94421	1.01977	1.94914	1.57746	1.5346	0.588759	0.630382	0.753594	2.96209	1.87342	1.05977	0.988782	1.50756	1.32822	1.59326	2.17354	0.672787	0.934879	0.61614	0.920038	2.46687
	PC 18:2_20:4	12.5113	14.7489	12.5448	12.9369	10.4316	5.58543	9.42408	9.81637	8.52459	14.0736	9.9047	9.33483	15.1374	11.7709	10.2413	8.13258	6.83313	11.5959	8.54525	10.4503	7.82964	7.08381	6.83949	7.31079	6.20306	4.90053	5.53829	6.28683	4.25062	8.16698	6.76633	7.14908	10.1296	6.79834	6.91469	6.79897	5.57002	5.35329	6.60312	9.51198
	PC 18:2(9Z,12Z)/18:2(9Z,12Z)	51.5053	32.9333	32.1664	58.7283	64.3798	20.0222	33.3081	26.8364	28.9951	44.9849	42.3814	39.7464	38.3057	26.1488	32.0387	30.2969	24.3492	40.4603	41.1379	22.8042	43.1265	14.4448	23.4198	29.3085	32.986	19.8499	20.614	17.15	17.8839	35.55	26.3449	30.0465	28.7162	18.4074	18.9496	21.2792	18.1388	17.5672	36.2111	27.893
PE	PE 18:0/20:4(5Z,8Z,11Z,14Z)	11.3708	11.8033	9.23393	6.04031	4.47197	4.17006	5.21914	6.89924	5.90667	11.2819	10.8951	6.7665	10.5687	4.2354	7.47014	3.73729	5.16741	5.95073	7.95472	8.25853	5.70315	4.84611	7.5249	3.41229	4.81312	2.84455	2.61601	5.82593	5.60167	4.06112	4.63922	6.812	4.9323	2.58462	5.17007	3.34791	3.25609	4.26416	7.12952	5.74031
	PE 18:0/22:4(7Z,10Z,13Z,16Z)	0.494398	0.241126	0.129531	0.0654953	0.105617	0.105675	0.0730073	0.16466	0.0941506	0.249682	0.595443	0.120725	0.219849	0.0772601	0.152028	0.0294436	0.141098	0.132007	0.201779	0.154416	0.116401	0.0249541	0.0793789	0.0135636	0.0317746	0.026785	0.00888423	0.0478449	0.137908	0.0336633	0.0454251	0.13196	0.0340135	0.0288401	0.0539692	0.0211276	0.0293555	0.0333662	0.0483949	0.042715
Ether PC	PC O-18:0_20:4	4.07167	5.58983	8.09113	7.14006	5.60584	4.34241	4.92135	6.14051	6.02286	5.39204	4.8601	10.0183	5.97305	7.5363	5.93875	4.67304	4.8413	4.16562	5.20961	6.32952	2.54487	2.58381	6.03012	4.98618	3.12784	2.46893	3.58141	4.57786	1.73955	6.76351	4.16423	3.34125	3.8595	4.24133	3.6779	3.07479	3.76997	2.42045	3.30142	4.35244
	PC O-18:0_22:4	0.611385	0.616615	1.11743	0.91061	1.01625	0.58702	0.673074	0.657871	0.852569	0.70199	0.88033	1.11262	0.749231	1.28033	0.78709	0.670579	0.699178	0.589451	0.815646	0.922937	0.210408	0.242689	0.658806	0.526295	0.331131	0.201592	0.291236	0.429784	0.161918	0.217285	0.426717	0.292694	0.358815	0.49249	0.454049	0.317044	0.441637	0.265522	0.330837	0.551603
Ether PE	PE O-16:1_22:4	0.26514	0.27013	0.411781	0.320636	0.275439	0.218709	0.235726	0.266484	0.245777	0.30082	0.289159	0.235123	0.428965	0.6222	0.323663	0.25548	0.260143	0.302291	0.288449	0.406682	0.151448	0.13603	0.279651	0.203569	0.144464	0.108664	0.168386	0.185249	0.102182	0.173787	0.162853	0.168374	0.217818	0.260032	0.15632	0.161197	0.152674	0.124371	0.190196	0.190544
LC-ESI(+)-HRMS
LPC	LPC 20:5_0:0	0.186989	0.479717	0.426592	0.347484	0.0925909	0.174366	0.322578	0.173377	0.194411	0.14192	0.232756	0.320542	0.285588	0.417478	0.282935	0.146131	0.214721	0.1219	0.24964	0.246384	0.42415	3.15238	1.52944	0.633638	0.393385	1.01733	0.654253	0.643581	0.440681	2.4376	0.803298	0.505414	0.949118	0.836351	2.08308	0.454654	1.20721	0.708201	1.2501	0.621135
PI	PI 18:0_20:5	0.297165	0.320065	0.263459	0.265403	0.0933418	0.221317	0.127658	0.245746	0.0964061	0.103565	0.505059	0.200718	0.326677	0.23683	0.292913	0.0876391	0.0982758	0.116097	0.319835	0.234301	0.579673	1.22507	0.821693	0.662115	0.697316	1.07277	0.310647	0.952573	0.999456	1.09798	0.266883	0.471019	1.28302	0.814112	1.81624	0.423976	0.269844	0.68897	1.4993	0.620292
PC	PC 15:0_20:5	0.24672	0.186996	0.243461	0.448251	0.086718	0.1325	0.163739	0.215558	0.0905293	0.161641	0.196728	0.222439	0.306048	0.216947	0.143131	0.218374	0.100422	0.114366	0.140211	0.213046	0.322822	1.02306	0.461994	0.648717	0.574587	0.640295	0.331415	0.475696	0.288222	0.790305	0.197641	0.422754	0.967869	0.347397	0.980252	0.977243	0.673761	0.616549	1.03747	0.386531
	PC 16:0_20:5	36.4878	57.0246	63.0757	49.5208	15.3531	19.344	25.8741	50.6456	15.0983	29.9119	39.6671	37.631	80.8422	59.6009	38.9705	26.3437	15.8026	18.9521	29.0076	42.153	87.1179	176.199	133.98	107.878	127.408	79.7806	58.9425	121.436	100.032	143.687	56.0087	103.295	156.291	160.209	230.464	138.555	91.0345	87.633	130.087	84.1543
	PC 17:0_20:5	0.404771	0.37994	0.535627	0.676528	0.155022	0.252095	0.292513	0.419377	0.15702	0.291946	0.443642	0.387115	0.555417	0.41286	0.267439	0.270915	0.161319	0.149822	0.276398	0.339165	0.785926	2.13645	1.43662	1.31252	1.03843	1.07312	0.704564	1.04365	0.721027	1.28813	0.547613	0.83762	1.42675	0.816796	1.9487	1.4257	0.9133	1.17735	1.789	0.782586
	PC 18:0/20:5(5Z,8Z,11Z,14Z,17Z)	15.7787	20.9826	23.7689	21.4509	7.61834	9.33731	11.3231	21.0495	5.74698	11.7082	19.7633	17.3034	27.6717	19.9208	16.1674	9.52813	6.19041	6.94754	11.3157	18.3519	38.2731	73.203	65.9211	46.1045	40.2209	34.6643	27.1804	60.4491	43.8544	59.0775	25.3331	38.8172	48.8778	54.6247	87.5713	46.601	28.5083	33.6743	55.1527	41.0143
	PC 18:1_20:5	2.57149	4.9985	5.0592	3.64096	1.47659	1.3415	2.45189	2.63461	1.30543	2.26929	3.34614	2.9945	4.51829	5.04311	2.67396	2.53296	1.15473	1.43942	2.27499	3.20944	5.02002	14.6312	7.83257	5.39644	5.76526	5.27713	3.82704	5.62787	4.36964	10.6376	3.80148	4.81272	12.3577	8.29809	21.4248	6.42253	4.9851	6.47781	9.27434	5.80917
	PC 18:0/22:6(4Z,7Z,10Z,13Z,16Z,19Z)	43.1257	33.3402	40.3297	54.1482	29.6053	21.4557	22.3228	53.6988	18.7574	34.2339	45.9229	25.2796	31.1331	34.0877	20.9398	32.2335	13.2614	11.0772	39.4603	35.034	57.4185	56.7019	70.5373	63.211	51.2562	48.1023	40.3383	82.0632	76.5533	40.7467	31.6667	60.1994	48.1915	49.5916	59.6745	52.4611	33.777	28.6716	58.7702	62.9724
Ether PE	PE O-18:1_20:5	0.640637	2.92453	2.38114	2.42071	0.591975	1.32028	1.22076	1.5338	0.766503	0.944848	0.411498	2.79914	2.99749	3.04444	1.33299	3.23776	1.1063	0.883896	1.01648	1.13866	3.20609	3.62113	8.61064	8.78693	2.86785	3.76291	3.57501	6.91175	1.6551	8.61926	2.50814	4.39505	4.83661	6.56275	7.51755	4.26097	2.28014	3.90454	4.1599	2.75072
LPC	LPC 22:4_0:0	0.0385653	0.0958435	0.0667673	0.0417714	0.051004	0.051215	0.0663725	0.0377258	0.0656421	0.0643118	0.0580564	0.0707066	0.0523454	0.0967273	0.055333	0.016829	0.0854055	0.0352993	0.0572168	0.0575891	0.0206309	0.0419319	0.0498246	0.0280714	0.012034	0.0270154	0.0337946	0.0244088	0.0167432	0.0286899	0.0194485	0.0253738	0.00969348	0.0254187	0.0368117	0.0149945	0.0482912	0.00288125	0.0238348	0.0143659
PC	PC 18:0_20:3	2.8333	7.76016	4.17829	1.59312	1.01715	0.888134	1.33707	2.12353	0.690574	1.69641	6.19558	1.71499	2.01298	4.88392	2.10501	1.04854	0.803644	0.758999	1.71345	2.68908	0.57442	1.86047	1.43974	0.806383	0.336891	0.49208	0.595578	1.7884	1.04354	0.63356	0.665284	0.926503	1.03442	0.909328	1.94269	0.46466	0.801137	0.542095	0.840591	1.81229
	PC 18:2_20:4	9.02306	8.93478	9.99362	8.28889	6.082	3.01996	7.04112	4.94674	5.96822	8.43222	7.25702	5.81447	9.97527	8.94477	5.37082	6.7098	3.79263	5.52997	6.79117	8.5024	4.12738	5.77481	5.00492	3.40517	3.30208	3.45246	4.52256	3.43238	2.17896	4.63424	4.04542	4.20141	7.46511	3.65552	5.42807	4.14789	4.60808	3.92279	5.84624	6.3276
	PC 18:2(9Z,12Z)/18:2(9Z,12Z)	40.3989	22.8982	32.6467	44.2898	51.5252	13.0616	25.927	15.1896	24.0668	30.7066	34.1462	27.7808	32.5478	20.8239	19.4184	26.4022	15.6924	26.2723	38.0565	21.3084	37.0694	12.6517	19.453	15.7016	21.6577	19.8408	17.2724	8.96952	11.4226	25.9	20.5356	22.2714	25.1116	12.1052	17.4116	19.3119	14.6472	14.3572	33.0472	19.9301
PE	PE 18:0/20:4(5Z,8Z,11Z,14Z)	9.86339	11.884	8.42416	5.60251	4.40802	3.67915	5.04028	6.66791	6.08334	10.9035	10.6844	6.27828	9.11436	4.15057	8.00223	2.88768	5.30641	5.6271	7.14108	7.00994	4.4158	4.23969	6.14866	2.76189	4.10288	2.80663	2.59593	4.85588	4.36625	4.18634	3.85159	5.71352	4.40494	2.26883	4.29977	2.6108	3.03234	4.10743	6.06062	4.72348
	PE 18:0/22:4(7Z,10Z,13Z,16Z)	0.37998	0.295092	0.115745	0.0260207	0.124096	0.102773	0.0569066	0.103355	0.0779749	0.271364	0.784189	0.119302	0.246091	0.0405469	0.181986	0.0362337	0.184473	0.189483	0.23615	0.140011	0.0907282	0.0214954	0.0409243	0.0209494	0.00180042	0.0241369	0.00178801	0.0374822	0.110792	0	0.0240536	0.155093	0	0	0.00215755	0.000869362	0.00098565	0.0187027	0.055911	0.0006867
Ether PC	PC O-18:0_20:4	3.31801	4.11398	8.54878	5.79099	4.39513	3.03891	4.44729	4.18612	5.27637	3.70535	4.22019	7.41149	4.65189	7.01571	3.84599	5.01916	3.29901	2.29826	5.32841	6.02082	1.70673	2.84862	6.1424	3.08901	2.0987	2.36074	3.42371	2.91368	1.14743	4.95394	3.28919	2.21673	3.55256	2.99746	3.84775	2.59801	3.70738	2.29508	3.4939	3.68677
	PC O-18:0_22:4	0.491552	0.395173	0.887465	0.783383	0.791941	0.386647	0.565124	0.452227	0.647484	0.457846	0.712939	0.810409	0.528498	1.05557	0.438499	0.649994	0.392583	0.330432	0.693477	0.713611	0.170994	0.238976	0.528366	0.349694	0.281444	0.234509	0.320457	0.267212	0.117579	0.378521	0.294669	0.237367	0.327646	0.300327	0.38343	0.270534	0.396575	0.212588	0.373943	0.399334
Ether PE	PE O-16:1_22:4	0.439924	0.458746	0.571096	0.428718	0.525845	0.239233	0.31137	0.462087	0.357473	0.40533	0.50871	0.416319	0.542659	0.983321	0.477498	0.390858	0.37089	0.47615	0.455234	0.667262	0.162773	0.166916	0.318755	0.244638	0.181471	0.141847	0.220402	0.286466	0.12794	0.194022	0.169559	0.308281	0.230141	0.339549	0.166688	0.166688	0.233078	0.163462	0.192596	0.337405
LC-ESI(-)-MS/MS
PC	PC 18:0/20:5(5Z,8Z,11Z,14Z,17Z)	17.4654	26.8505	24.409	27.1068	9.69382	11.9506	13.2666	25.8414	5.83738	13.5406	19.1669	22.028	29.9357	21.168	20.4774	10.6194	9.11353	9.19582	10.2832	18.729	47.1742	83.4913	68.7921	67.1669	47.9911	38.5088	29.6995	81.7604	57.751	82.6266	30.0974	46.3616	55.4931	68.669	93.6307	47.1377	30.8492	38.1814	53.3405	50.0449
	PC 18:0/22:6(4Z,7Z,10Z,13Z,16Z,19Z)	69.6254	60.33	62.3924	91.2466	47.6443	45.7083	36.6784	83.776	27.6223	50.994	60.3112	38.3957	47.0047	49.0174	41.7838	49.3196	26.0716	23.0977	52.4646	54.6671	90.4684	88.5431	108.349	142.511	92.1113	74.3958	64.9244	147.66	136.37	76.4805	57.4501	98.5798	74.299	88.3363	89.1447	75.8788	52.965	45.8594	85.862	100
PC	PC 18:2(9Z,12Z)/18:2(9Z,12Z)	22.8683	13.21	14.1086	23.4315	26.7671	9.27424	13.7358	10.2809	11.6161	16.3504	15.3769	16.4998	16.5971	9.86686	12.4375	12.2852	10.0315	15.3364	17.9828	9.16412	17.4718	5.65535	10.0793	12.2289	13.2956	9.4805	8.27581	6.67499	6.52351	16.9865	11.103	12.4133	11.3856	7.6775	7.45431	9.80979	7.22629	7.67619	15.2344	11.1851
PE	PE 18:0/20:4(5Z,8Z,11Z,14Z)	17.5548	18.1996	13.3569	9.04798	7.34441	6.52539	7.90611	11.582	9.02639	17.7144	17.3301	10.7093	15.3738	6.37824	12.3384	5.43582	8.15921	9.47081	13.1269	11.9609	8.27705	7.32313	10.8308	5.57	7.86391	4.13187	4.27002	8.52198	8.83753	6.95774	7.16164	10.0863	7.87629	4.10066	8.03218	5.12306	5.48879	6.96235	10.3259	9.41325
	PE 18:0/22:4(7Z,10Z,13Z,16Z)	0.316342	0.181218	0.089302	0.053957	0.0878359	0.0763924	0.0438932	0.098049	0.0650692	0.17132	0.402576	0.084817	0.149007	0.0682153	0.102591	0.0344331	0.0911589	0.0959776	0.164281	0.115503	0.0758359	0.030647	0.0455166	0.0123627	0.0370119	0.018591	0.0140097	0.047015	0.103291	0.0323296	0.0364763	0.0951931	0.0317364	0.0286793	0.0524553	0.012807	0.0319666	0.0251143	0.0426725	0.0540048
